# Supplementary material for: Investigation into the role of the germline epigenome in the transmission of glucocorticoid-programmed effects across generations
Source: Genome Biol. 2018 Apr 10;19:50. doi: 10.1186/s13059-018-1422-4 (PMC5891941; doi:10.1186/s13059-018-1422-4)
Supplement: Supplementary file 2 — Table of histone alignment metrics. (XLS 38 kb) [file 13059_2018_1422_MOESM2_ESM.xls]

## Sheet: Additional file 2.csv
# Alignment statistics obtained using Picard CollectAlignmentSummaryMetrics and Picard MarkDuplicates. See https://broadinstitute.github.io/picard/picard-metric-definitions.html#AlignmentSummaryMetrics and https://broadinstitute.github.io/picard/picard-metric-definitions.html#DuplicationMetrics
# Sample = Mark-Treatment-Replicate		Picard CollectAlignmentSummaryMetrics											Picard MarkDuplicates	Sicer (broad mode)
Sample	Total Reads	PF_ALIGNED_BASES	PF_HQ_ALIGNED_BASES	PF_HQ_ALIGNED_Q20_BASES	PF_HQ_ALIGNED_READS	PF_HQ_ERROR_RATE	PF_INDEL_RATE	PF_MISMATCH_RATE	PF_NOISE_READS	PF_READS	PF_READS_ALIGNED	TOTAL_READS	PERCENT_DUPLICATION	Peaks
H3-Dex-1	33580544	179873411	172798469	172798469	24786706	0.713313	0.001395	0.71272	6171	25544134	25544134	25544134	0.072823	NA
H3-Saline-1	36707376	199036627	190737135	190737135	27468119	0.712902	0.001386	0.712241	6872	28319798	28319798	28319798	0.061022	NA
H3K27me3-Dex-1	57741999	284910672	263051608	263051608	38190979	0.710972	0.001516	0.709511	11074	40126056	40126056	40126056	0.18444	13327
H3K27me3-Dex-2	53976692	259084433	238334269	238334269	34828987	0.710899	0.001502	0.709482	10288	36735799	36735799	36735799	0.088722	24216
H3K27me3-Dex-3	58470058	292248941	269193817	269193817	37994512	0.713704	0.001413	0.712097	11106	40011926	40011926	40011926	0.083114	19039
H3K27me3-Saline-1	54932592	267886368	246299219	246299219	35777588	0.712704	0.001474	0.711102	10284	37673902	37673902	37673902	0.09829	20153
H3K27me3-Saline-2	54418363	270723456	250399012	250399012	36071864	0.713372	0.00144	0.711949	10432	37889415	37889415	37889415	0.070294	12985
H3K27me3-Saline-3	55819900	276384614	252828566	252828566	35698984	0.71312	0.001425	0.711388	10674	37697526	37697526	37697526	0.091319	23265
H3K4me1-Dex-1	46243028	265825323	255202089	255202089	34091247	0.725506	0.001247	0.724665	8715	35148601	35148601	35148601	0.050736	1273
H3K4me1-Dex-2	47133648	263674424	252912453	252912453	34674281	0.720936	0.00128	0.720123	9058	35755692	35755692	35755692	0.044024	788
H3K4me1-Saline-1	50928457	286992272	274854823	274854823	37042978	0.725094	0.001227	0.724162	9400	38236038	38236038	38236038	0.047385	1441
H3K4me1-Saline-2	59953761	337458180	324028748	324028748	44139755	0.722808	0.001253	0.721987	11086	45501693	45501693	45501693	0.0486	590
H3K4me3-Dex-1	39586074	207076874	195781930	195781930	28021600	0.716347	0.001384	0.715275	7494	29125721	29125721	29125721	0.055549	6942
H3K4me3-Dex-2	38939971	200131531	188481167	188481167	27025819	0.715165	0.00137	0.71402	7148	28180843	28180843	28180843	0.055998	11103
H3K4me3-Dex-3	32394734	167729792	157578840	157578840	22204111	0.714493	0.001403	0.713312	6006	23164210	23164210	23164210	0.058777	12981
H3K4me3-Saline-1	43840260	229902127	217398978	217398978	31089748	0.715649	0.001394	0.71462	8049	32317883	32317883	32317883	0.06007	5146
H3K4me3-Saline-2	43359251	221117674	207226543	207226543	29930806	0.712348	0.001415	0.71121	7864	31231906	31231906	31231906	0.066779	7172
H3K4me3-Saline-3	35670244	187180127	175531044	175531044	24660472	0.715328	0.001383	0.71408	6707	25729880	25729880	25729880	0.059434	10346
H3K9me3-Dex-1	55820638	320910135	308736044	308736044	41699081	0.720706	0.001304	0.719965	10866	43000668	43000668	43000668	0.084071	24437
H3K9me3-Dex-2	62512484	349750812	335572351	335572351	46119585	0.71697	0.001388	0.716231	12028	47634403	47634403	47634403	0.108549	24954
H3K9me3-Dex-3	54810028	302040873	289320228	289320228	40160115	0.718771	0.001351	0.718034	10550	41544374	41544374	41544374	0.074278	19955
H3K9me3-Saline-1	62367193	335676005	320720733	320720733	45524087	0.714852	0.001427	0.71412	11862	47121876	47121876	47121876	0.10461	21426
H3K9me3-Saline-2	60467040	337915207	324674247	324674247	44614095	0.719079	0.001353	0.718436	11623	46094262	46094262	46094262	0.073322	26920
H3K9me3-Saline-3	59590126	325662222	312697942	312697942	43663511	0.717195	0.001382	0.716575	11496	45150263	45150263	45150263	0.091737	16975
